# Supplementary material for: Cantharidin-Based Verbenone Derivatives as a Novel Insecticide against Plutella xylostella: Design, Synthesis, Insecticidal Activity Evaluation, and 3D QSAR Study
Source: Biomolecules. 2023 Aug 21;13(8):1272. doi: 10.3390/biom13081272 (PMC10452746; doi:10.3390/biom13081272)
Supplement: Supplementary file 1 [file biomolecules-13-01272-s001.zip]

Archive with 1 entries (1 files):
- biomolecules-2504965-supplementary.pdf
